# Supplementary material for: Monitoring of new psychoactive substances in France: update of addictovigilance data
Source: Eur J Public Health. 2026 Jun 16;36(4):ckag106. doi: 10.1093/eurpub/ckag106 (PMC13270969; doi:10.1093/eurpub/ckag106)
Supplement: ckag106_Supplementary_Data [file ckag106_supplementary_data.zip]

Archive with 4 entries (4 files):
- ejph-2026-01-om-0045-File006.docx
- ejph-2026-01-om-0045-File007.docx
- ejph-2026-01-om-0045-File008.docx
- ejph-2026-01-om-0045-File009.docx
